# Supplementary material for: Synthesis of a New Phosphonate-Based Sorbent and Characterization of Its Interactions with Lanthanum (III) and Terbium (III)
Source: Polymers (Basel). 2021 May 8;13(9):1513. doi: 10.3390/polym13091513 (PMC8125837; doi:10.3390/polym13091513)
Supplement: Supplementary file 1 [file polymers-13-01513-s001.zip]

Archive with 1 entries (1 files):
- polymers-1202753-SI.pdf
